# Supplementary material for: Advances in Resistant Starch Research from Agro-Industrial Waste: A Bibliometric Analysis of Scientific Trends
Source: Foods. 2025 Aug 14;14(16):2815. doi: 10.3390/foods14162815 (PMC12386043; doi:10.3390/foods14162815)
Supplement: Supplementary file 1 [file foods-14-02815-s001.zip]

Archive with 1 entries (1 files):
- foods-3785139-supplementary.pdf
